# Supplementary material for: Dynamic Regulation of JAK-STAT Signaling Through the Prolactin Receptor Predicted by Computational Modeling
Source: Cell Mol Bioeng. 2020 Sep 8;14(1):15–30. doi: 10.1007/s12195-020-00647-8 (PMC7878662; doi:10.1007/s12195-020-00647-8)
Supplement: Supplementary file 1 — Supplementary material 1 (XLSX 67 kb) [file 12195_2020_647_MOESM1_ESM.xlsx]

## Sheet: All reactions
rxn number	description	reaction	k forward	k reverse	note	module
1	Synthesis of RJ	-> RJ	k1
2	PRL binding to RJ	PRL + RJ <-> PRLRJ	k2	k_2
3	Binding of RJ to PRL:RJ	2 PRLRJ <-> PRLRJ2	k3	k_3
4	Activation of PRL:RJ dimer	PRLRJ2 -> PRLRJ2a	k4
5	STAT5c binding to PRLRJ2a	PRLRJ2a + S5c <-> PRLRJ2aS5c	k5	k_5	Reactions 5 occurs for all isoforms of STAT5 at same rate.
6	STAT5 phosphorylation by PRLRJ2a	PRLRJ2aS5c -> pS5c + PRLRJ2a	k6		Reactions 6 occurs for all isoforms of STAT5 at same rate.
-	Degradation of RJ complex with no ligand bound	RJ ->	kdeg
-	Degradation of ligand-bound RJ complex	PRLRJ ->, PRLR2 ->, PRLJ2a ->	deg_ratio*kdeg			Regulatory module c
8A	Homo-dimerization of phosphorylated STAT5A in cytosol	pS5Ac + pS5Ac <-> pS5ApS5Ac	k8A	k_8A
8B	Homo-dimerization of phosphorylated STAT5B in cytosol	pS5Bc + pS5Bc <-> pS5BpS5Bc	k8B	k_8B
8AB	Heter-dimerization between pSTAT5A and pSTAT5B in cytosol	pS5Ac + pS5Bc <-> pS5ApS5Bc	k8AB	k_8AB
9	SHP-2 binding to activated PRL-bound receptor	PRLRJ2a + SHP <-> PRLRJ2aSHP	k9	k_9
10	SHP-2 inactivating receptor	PRLRJ2aSHP -> PRLRJ2 + SHP	k10
11	Protein phosphatase binding to pSTAT5c dimer in cytosol	Xpc + pS55c <-> XpS55c	k11	k_11	Reaction 11 occurs for all isoforms of STAT5 at same rate.
11	Protein phosphatase binding to phosphorylated STAT5 in cytosol	Xpc + pS5c <-> XpS5c	k11	k_11
12	Dephosphorylation of pSTAT5c dimer by phosphatase	XpS55c -> Xpc + pS5c + S5c	k12		Reaction 12 occurs for all isoforms of STAT5 at same rate.
12	Dephosphorylation of pSTAT5c by phosphatase	XpS5c -> Xpc + S5c	k12
13	Dimerization of STAT5c and pSTAT5c	pS5c + S5c <-> pS5cS5c	k13	k_13	Reaction 13 occurs for all isoforms of STAT5 at same rate.
14A	Import of dimerized STAT5A into nucleus from cytosol	pS5ApS5Ac -> pS5ApS5An	k14A
14B	Import of dimerized STAT5B into nucleus from cytosol	pS5BpS5Bc -> pS5BpS5Bn	k14B
14AB	Import of dimerized STAT5AB into nucleus from cytosol	pS5ApS5Bc -> pS5ApS5Bn	k14AB
15	Protein phosphatase binding to pSTAT5c dimer in nucleus	Xpn + pS55n <-> XpS55n	k15	k_15	Reaction 15 occurs for all isoforms of STAT5 at same rate.
15	Protein phosphatase binding to phosphorylated STAT5 in nucleus	Xpn + pS5n <-> XpS5n	k15	k_15
16	Dephosphorylation of pSTAT5n dimer by phosphatase	XpS55n -> Xpn + pS5n + S5n	k16		Reaction 16 occurs for all isoforms of STAT5 at same rate.
16	Dephosphorylation of pSTAT5n by phosphatase	XpS5n -> Xpn + S5n	k16
17A	Basal rate of import/export of unphosphorylated STAT5A	S5Ac <-> S5An	k17A	k_17A
17B	Basal rate of import/export of unphosphorylated STAT5B	S5Bc <-> S5Bn	k17B	k_17B
18	Transcription of SOCS mRNA by STAT5 dimers in nucleus	pS55n -> mRNAn + pS55n	k18a	k18b	k18a and k18b are Vmax and KM respectively not forward and reverse rates	Regulatory module a
19	Export of SOCS mRNA to cytosol	mRNAn -> mRNAc	k19			Regulatory module a
20	Translation of SOCS from mRNA	mRNAc -> SOCS1 + mRNAc	k20			Regulatory module a
21	Binding of SOCS to activated PRL:RJ complex	SOCS1 + PRLRJ2a <-> SOCS1PRLRJ2a	k21	k_21		Regulatory module a
22	Degradation of SOCS mRNA in cytosol	mRNAc ->	k22			Regulatory module a
23	Degradation of SOCS protein	SOCS1 ->	k23			Regulatory module a
24	Degradation of SOCS-bound receptor complexes	SOCS1PRLRJ2a ->	k24			Regulatory module a
25	Transcription of RJ mRNA by STAT5 dimers in nucleus	pS55n -> mRn + pS55n	k25a	k25b	k25a and k25b are Vmax and KM respectively not forward and reverse rates	Regulatory module b
26	Export of RJ mRNA to cytosol	mRn -> mRc	k26			Regulatory module b
27	Degradation of RJ mRNA in cytosol	mRc ->	k27			Regulatory module b
28	Translation of RJ from RJ mRNA	mRc -> Rc + mRc	k28			Regulatory module b
29	Transport of RJ from cytosol to membrane	Rc -> RJ	k29			Regulatory module b
30	Transcription of BCL mRNA by STAT5 dimers in nucleus	pS55n -> mBCLn + pS55n	k30a	k30b	k30a and k30b are Vmax and KM respectively not forward and reverse rates
31	Export of BCL mRNA to cytosol	mBCLn -> mBCLc	k31
32	Degradation of BCL mRNA in cytosol	mBCLc ->	k32
33	Translation of BCL from mRNA	mBCLc -> BCL + mBCLc	k33
34	Degradation of BCL	BCL ->	k34

## Sheet: Parameters
	Parameter Name	Initial Guess	Reference
1	k1	0.00308065	Calculated to maintain constant RJ with no ligand present
2	k2	5.6e-05	[1]
3	k_2	0.0056	[1]
4	k3	0.04	[1]
5	k_3	0.2	[1]
6	k4	0.005	[1]
7	k5	0.008	[1]
8	k_5	0.8	[1]
9	k6	0.4	[1]
10	kdeg	0.000256721	Calculated from half life of 30 min [2]
11	deg_ratio	10	Arbitrarily set to 10, varied between 1-100.
12	k8A	0.02	[1]
13	k_8A	0.1	[1]
14	k8B	0.02	[1]
15	k_8B	0.1	[1]
16	k8AB	0.02	[1]
17	k_8AB	0.1	[1]
18	k9	0.001	[1]
19	k_9	0.2	[1]
20	k10	0.003	[1]
21	k11	0.001	[1]
22	k_11	0.2	[1]
23	k12	0.003	[1]
24	k13	2e-07	[1]
25	k_13	0.2	[1]
26	k14A	0.005	[1]
27	k14B	0.005	[1]
28	k14AB	0.005	[1]
29	k15	0.001	[1]
30	k_15	0.2	[1]
31	k16	0.005	[1]
32	k17inA	0.0355	Calculated from k17out and ncratio and volume ratio
33	k17outA	0.05	[1]
34	k17inB	0.0355	Calculated from k17out and ncratio and volume ratio
35	k17outB	0.05	[1]
36	k18a	0.01	[1]
37	k18b	400	[1]
38	k19	0.001	[1]
39	k20	0.01	[1]
40	k21	0.02	[1]
41	k_21	0.1	[1]
42	k22	0.0005	[1]
43	k23	0.0005	[1]
44	k24	0.0005	Set to be same as normal SOCS degradation rate
45	k25a	0.01	[1]
46	k25b	400	[1]
47	k26	0.001	[1]
48	k27	0.0005	[1]
49	k28	0.01	[1]
50	k29	0.01	Set to be same as SOCS degradation rate
51	Vratio	0.5	Ratio of nucleus volume to cytoplasm from Table 1 [2]
52	ncratioA	1.2	Ratio of nucleus to cytoplasm intensity from control [2]
53	ncratioB	1.36	Ratio of nucleus to cytoplasm intensity from control Figure 6 [2]
54	totalSTAT	1000	[1]
55	k30a	0.01	Same as SOCS for initial guess
56	k30b	400	Same as SOCS for initial guess
57	k31	0.001	Same as SOCS for initial guess
58	k32	0.0005	Same as SOCS for initial guess
59	k33	0.01	Same as SOCS for initial guess
60	k34	1.92541e-05	[3]

## Sheet: Initial Values
	IV Name	Initial Guess	Reference
1	PRL	9.09	Calculated from stimulation conditions of 200 ng/mL
2	RJ	12	[1]
3	S5Ac	595	Calculated from volume ratio and control nucleus to cytoplasm ratio [2]
4	S5Bc	625	Calculated from volume ratio and control nucleus to cytoplasm ratio [2]
5	SHP2	100	[1]
6	PPX	50	[1]
7	PPN	60	[1]
8	PRLRJ	0
9	PRLRJ2	0
10	PRLRJ2a	0
11	PRLRJ2aS5Ac	0
12	PRLRJ2aS5Bc	0
13	pS5Ac	0
14	pS5Bc	0
15	pS5AcpS5Ac	0
16	pS5AcpS5Bc	0
17	pS5BcpS5Bc	0
18	PRLRJ2aSHP2	0
19	PPXpS5Ac	0
20	PPXpS5Bc	0
21	PPXpS5AcpS5Ac	0
22	PPXpS5BcpS5Bc	0
23	PPXpS5AcpS5Bc	0
24	pS5AcS5Ac	0
25	pS5BcS5Bc	0
26	S5AcpS5Bc	0
27	pS5AcS5Bc	0
28	pS5AnpS5An	0
29	pS5AnpS5Bn	0
30	pS5BnpS5Bn	0
31	pS5An	0
32	pS5Bn	0
33	PPNpS5An	0
34	PPNpS5Bn	0
35	S5An	405	Calculated from volume ratio and control nucleus to cytoplasm ratio [2]
36	S5Bn	375	Calculated from volume ratio and control nucleus to cytoplasm ratio [2]
37	PPNpS5AnpS5An	0
38	PPNpS5AnpS5Bn	0
39	PPNpS5BnpS5Bn	0
40	pS5AnS5An	0
41	pS5BnS5Bn	0
42	S5AnpS5Bn	0
43	pS5AnS5Bn	0
44	mRNAn	0
45	mRNAc	0
46	SOCS1	0
47	SOCS1PRLRJ2a	0
48	PRLRJ2aS5AcSHP2	0
49	PRLRJ2aS5BcSHP2	0
50	SOCS1PRLRJ2aSHP2	0
51	mRn	0
52	mRc	0
53	Rc	0
54	mBCLn	0
55	mBCLc	0
56	BCL	50	[4]

## Sheet: Pearson Corr Ensemble Modeling
Fig 5B - Parameters correlated with Activation Strength
Parameter	Correlation value	p value
RJ	0.276322	0
k6	0.175331	0
k5	0.12006	0
k4	0.111263	0
k28	0.0689281	0
k2	0.0637697	0
k25a	0.0613687	0
k_9	0.0600351	0
k3	0.0441972	0
k_15	0.0388993	0
k14	0.0369587	0
k8	0.0325874	0
k_11	0.0300766	0
k18b	0.0156274	7.73068e-07
k_21	0.0150041	2.08573e-06
k22	0.012817	5.05203e-05
k_7	0.00966079	0.00225028
k23	0.00936548	0.00305992
k26	0.00909838	0.0040124
k19	-0.0092271	0.00352409
k21	-0.0130224	3.81879e-05
k10	-0.0238763	4.30767e-14
k7	-0.0261339	0
k_2	-0.0268889	0
k27	-0.0295226	0
k18a	-0.0303914	0
k20	-0.030512	0
k_8	-0.0316617	0
totalSTAT	-0.0319117	0
k15	-0.0349035	0
k25b	-0.0383498	0
k11	-0.0448969	0
k12	-0.0566253	0
k_3	-0.05735	0
k_5	-0.0609898	0
PPX	-0.0677205	0
PPN	-0.06948	0
k16	-0.0803228	0
k9	-0.0847489	0
SHP2	-0.0943058	0
deg_ratio	-0.16347	0
Fig 5C - Parameters correlated with Negative Feedback Strength
Parameter	Correlation value	p value
deg_ratio	0.250621	0
k2	0.248796	0
k12	0.184377	0
PPX	0.0855573	0
k11	0.0786636	0
k18a	0.0353496	0
k20	0.0322884	6.43929e-15
k21	0.0201586	1.1371e-06
totalSTAT	0.0194304	2.72554e-06
SHP2	0.01483	0.000343859
k10	0.0133772	0.00124183
k16	0.0124619	0.00262868
k9	0.0123266	0.0029254
k19	0.0101158	0.0146152
k_3	0.00980934	0.0178943
k8	0.00974191	0.0186969
k26	0.00934865	0.0240336
k25b	0.00842993	0.0418688
k_9	-0.00829521	0.0452524
k7	-0.00902193	0.0294266
k15	-0.00913467	0.0274584
k28	-0.0101245	0.0145307
k23	-0.0117723	0.004488
PPN	-0.0126061	0.00234287
k5	-0.0126962	0.00217906
k4	-0.0144094	0.000504655
k3	-0.0157524	0.000143243
k25a	-0.0161195	9.97791e-05
k_21	-0.0190489	4.258e-06
k6	-0.0193102	3.13978e-06
k18b	-0.0194648	2.6172e-06
k22	-0.0219892	1.10646e-07
RJ	-0.03515	0
k_11	-0.0646207	0
k_2	-0.0759355	0
Fig 5D - Parameters correlated with Positive Feedback Strength
Parameter	Correlation value	p value
k25a	0.0322821	6.43929e-15
k28	0.0272308	4.89528e-11
k6	0.0251329	1.29965e-09
k_11	0.0244948	3.35241e-09
k4	0.0170296	3.94207e-05
k_2	0.0158853	0.000125785
k8	0.0108114	0.00906211
k3	0.00950916	0.0217139
k18b	0.00879979	0.0336616
k_15	0.00814938	0.0491718
k21	-0.00876661	0.0343369
k18a	-0.0106183	0.0103748
k10	-0.010672	0.00999403
k20	-0.0113418	0.00618642
k_8	-0.011931	0.00397722
k26	-0.0129292	0.00180287
k9	-0.0147624	0.000365969
SHP2	-0.0160883	0.000102928
k25b	-0.0208781	4.65453e-07
k27	-0.0220078	1.07958e-07
k11	-0.0353108	0
PPX	-0.0365038	0
k2	-0.0485718	0
k12	-0.0607128	0
deg_ratio	-0.0780281	0
Fig 5E - Parameters correlated with Time of Attenuation
Parameter	Correlation value	p value
k_2	0.0692213	0
k_11	0.0626315	0
k_3	0.0192387	3.41411e-06
totalSTAT	0.014966	0.000303094
k25a	0.0118727	0.00415833
k_5	0.0103155	0.0127746
k28	0.00971212	0.0190613
k3	-0.0086285	0.0372736
k15	-0.00881093	0.0334375
k6	-0.00984146	0.0175227
k9	-0.0103655	0.0123477
k_8	-0.0112254	0.00673601
SHP2	-0.0113817	0.00600757
k5	-0.0128259	0.0019615
k19	-0.0136026	0.00102527
k4	-0.0165503	6.46626e-05
RJ	-0.0202166	1.05925e-06
k10	-0.0246395	2.70957e-09
k14	-0.0252656	1.064e-09
k16	-0.027014	6.94986e-11
k11	-0.0734634	0
PPX	-0.0872875	0
k12	-0.178879	0
deg_ratio	-0.191284	0
k2	-0.250116	0
Fig 5F - Parameters correlated with Time of Reactivation
Parameter	Correlation value	p value
k_3	0.069885	1.59872e-13
k_11	0.0556876	4.17691e-09
k_8	0.0265707	0.00507119
k29	0.0260926	0.00592265
k25b	0.0232656	0.0141366
k20	0.0229821	0.015356
k9	0.0217065	0.0220619
k_2	-0.0197003	0.0377396
k22	-0.0231165	0.014767
k14	-0.0253242	0.00756356
k_15	-0.0265636	0.00508294
k5	-0.027511	0.00371154
k16	-0.0328149	0.000537392
k4	-0.0366479	0.000110651
k6	-0.0402793	2.14412e-05
k11	-0.052579	2.88145e-08
PPX	-0.0639608	1.45999e-11
k3	-0.0676312	9.32365e-13
RJ	-0.114582	0
k12	-0.192599	0

## Sheet: Sensitivity Analysis
	total_pStatA						total_pStatB						nucleus to cytoplasm ratio A					nucleus to cytoplasm ratio B
	10 minutes	30 minutes	1 hour	2 hours	4 hours	6 hours	10 minutes	30 minutes	1 hour	2 hours	4 hours	6 hours	30 minutes	1 hour	1.5 hours	3 hours	6 hours	5 minutes	15 minutes	30 minutes	1 hour	2 hours	3 hours	4 hours	5 hours	6 hours	AVERAGE
totalSTAT	0.79674	0.78545	0.78666	0.78401	0.77327	0.76893	0.79302	0.78463	0.78478	0.77982	0.76753	0.76299	0.26696	0.40469	0.42681	0.4981	0.5212	0.047701	0.15072	0.34302	0.49503	0.53058	0.7622	0.81164	0.80245	0.77418	0.623197
k5	0.41754	0.34434	0.32581	0.30559	0.28722	0.27918	0.33137	0.32188	0.33472	0.31687	0.29916	0.29196	0.75449	0.76734	0.74874	0.749	0.74346	0.07445	0.10967	0.26334	0.69209	0.7693	0.77068	0.76854	0.76537	0.76141	0.484366
RJ	0.65394	0.75583	0.74243	0.70687	0.64193	0.59797	0.6368	0.65063	0.68272	0.65491	0.62436	0.61354	0.05228	0.13353	0.35089	0.71621	0.82613	0.094632	0.11034	0.11267	0.11814	0.12065	0.1207	0.11996	0.11882	0.11745	0.425936
PPX	0.10175	0.10136	0.11737	0.11939	0.10396	0.098613	0.24753	0.60055	0.69541	0.67261	0.64056	0.61188	0.012132	0.034926	0.070309	0.15528	0.18322	0.040481	0.053581	0.10691	0.29358	0.59082	0.70508	0.76125	0.79172	0.80971	0.335384
SHP2	0.19228	0.67109	0.59893	0.5596	0.53884	0.53275	0.23953	0.49499	0.52747	0.5009	0.48022	0.47259	0.14123	0.24439	0.28717	0.29423	0.24585	0.067548	0.12226	0.13529	0.17133	0.19484	0.2061	0.21544	0.22069	0.22234	0.329919
ncratioA	0.46317	0.38142	0.34618	0.33901	0.34196	0.34707	0.26791	0.17781	0.15449	0.15179	0.17233	0.17707	0.97703	0.97321	0.97195	0.97014	0.9678	0.039887	0.039665	0.039237	0.03896	0.039138	0.039685	0.040311	0.040919	0.041482	0.328447
k_8AB	0.39036	0.39723	0.38259	0.3641	0.35084	0.34652	0.39429	0.36828	0.35255	0.34832	0.34724	0.34275	0.21991	0.23467	0.22794	0.21367	0.20659	0.41078	0.37334	0.33814	0.305	0.30171	0.31075	0.32321	0.33196	0.346	0.328028
ncratioB	0.11172	0.094301	0.095887	0.10284	0.094803	0.086785	0.21223	0.16522	0.14084	0.13752	0.12856	0.12041	0.007172	0.0081783	0.0094938	0.013494	0.018028	0.97199	0.95586	0.94919	0.93765	0.81022	0.62468	0.49609	0.41926	0.37409	0.31102
k14A	0.23857	0.20556	0.20838	0.21194	0.21152	0.30987	0.36958	0.34082	0.32802	0.31903	0.30814	0.38665	0.15868	0.36441	0.45074	0.48015	0.42209	0.054089	0.061369	0.14378	0.3131	0.409	0.43021	0.43358	0.43069	0.44842	0.309169
Vratio	0.40157	0.46809	0.51638	0.51986	0.5198	0.52068	0.67063	0.69387	0.70097	0.70189	0.69979	0.69949	0.010684	0.014425	0.017954	0.027141	0.099186	0.039355	0.044175	0.05293	0.067741	0.080714	0.088719	0.10015	0.11905	0.1482	0.308594
k16	0.34442	0.27685	0.30742	0.3533	0.40305	0.43016	0.17079	0.30888	0.37369	0.39961	0.42659	0.44182	0.34376	0.3346	0.3148	0.3234	0.39172	0.046757	0.044203	0.047411	0.067326	0.15235	0.24123	0.30661	0.34734	0.3728	0.291188
k2	0.48273	0.40875	0.36849	0.3532	0.35695	0.36377	0.47263	0.34451	0.28557	0.30411	0.32048	0.32139	0.026661	0.035513	0.051547	0.13924	0.20184	0.066868	0.10421	0.25466	0.34325	0.27182	0.25806	0.26392	0.27185	0.27854	0.267329
k_2	0.39259	0.28255	0.23277	0.2143	0.21201	0.21229	0.27868	0.20692	0.19781	0.19758	0.19824	0.19772	0.31688	0.34457	0.33562	0.28225	0.23373	0.048136	0.36926	0.45014	0.34671	0.3169	0.31557	0.30239	0.24126	0.15566	0.264713
k18b	0.22927	0.35138	0.36746	0.36779	0.36506	0.36587	0.34924	0.332	0.30414	0.29161	0.29208	0.29468	0.034459	0.1079	0.13938	0.20998	0.25162	0.040524	0.041094	0.047401	0.098129	0.25675	0.33304	0.36595	0.38262	0.39169	0.254274
deg_ratio	0.077429	0.14847	0.21451	0.32903	0.38685	0.39863	0.046538	0.090826	0.15524	0.28963	0.3449	0.34349	0.053208	0.057003	0.059277	0.064706	0.074968	0.1183	0.24963	0.35055	0.43052	0.44054	0.43923	0.43865	0.43781	0.43653	0.249095
k9	0.36245	0.45238	0.44869	0.43169	0.40894	0.3976	0.28659	0.41909	0.43463	0.43006	0.41687	0.40971	0.084888	0.095262	0.10917	0.16326	0.2409	0.064343	0.068451	0.064721	0.061864	0.063974	0.069307	0.07595	0.083028	0.090052	0.239764
k6	0.37771	0.49773	0.5501	0.53233	0.4907	0.46569	0.35633	0.34425	0.36384	0.3747	0.36089	0.34634	0.031495	0.033721	0.035807	0.041389	0.052826	0.04798	0.050991	0.059527	0.067649	0.071153	0.071587	0.071623	0.071758	0.072067	0.224622
k8B	0.091826	0.052162	0.047264	0.042559	0.038073	0.036291	0.13025	0.061132	0.0639	0.07722	0.082297	0.080912	0.41615	0.44694	0.43219	0.37568	0.24723	0.046278	0.061741	0.078466	0.16375	0.36517	0.49247	0.5664	0.61162	0.64076	0.221105
k17outA	0.28476	0.39095	0.34937	0.2988	0.24984	0.225	0.20262	0.35889	0.33439	0.29133	0.24885	0.22766	0.13977	0.3128	0.35237	0.34278	0.32318	0.046803	0.071858	0.11994	0.15645	0.1162	0.082696	0.06779	0.061389	0.058734	0.219816
PRL	0.65623	0.59376	0.55178	0.54558	0.56882	0.58841	0.29974	0.24223	0.22294	0.2267	0.23794	0.249	0.018422	0.016802	0.016174	0.016025	0.018409	0.043573	0.053947	0.058386	0.061347	0.063248	0.064184	0.064689	0.064955	0.065071	0.215706
k14B	0.24729	0.27939	0.32706	0.3582	0.36758	0.37023	0.24756	0.2801	0.32742	0.35835	0.36761	0.37018	0.058519	0.08169	0.09043	0.097917	0.092844	0.041212	0.051385	0.082843	0.10441	0.10153	0.10424	0.10324	0.10028	0.096642	0.196467
k24	0.1146	0.17981	0.21808	0.23436	0.2355	0.22211	0.26086	0.16468	0.12463	0.10144	0.089245	0.084924	0.011653	0.091526	0.19967	0.29195	0.29491	0.05201	0.24275	0.29904	0.28013	0.25836	0.24968	0.24478	0.2411	0.23774	0.19329
k10	0.22702	0.46677	0.5003	0.4855	0.44915	0.43607	0.12009	0.40633	0.44772	0.40469	0.33276	0.28488	0.0078078	0.0081604	0.0080225	0.0075106	0.0072707	0.038995	0.038952	0.039829	0.041161	0.04124	0.040465	0.039795	0.039378	0.039188	0.190733
k25a	0.045646	0.069688	0.097355	0.091709	0.063871	0.065783	0.04582	0.063251	0.088849	0.094502	0.073509	0.071553	0.16767	0.36746	0.43659	0.46973	0.45982	0.12018	0.19484	0.25189	0.25168	0.21479	0.22101	0.21982	0.21674	0.21462	0.179938
k3	0.18348	0.19227	0.17885	0.17676	0.17602	0.17505	0.44398	0.4207	0.40018	0.39195	0.38618	0.38218	0.059728	0.085622	0.091161	0.10296	0.14208	0.048929	0.059821	0.067996	0.068665	0.067006	0.066584	0.067024	0.067553	0.068035	0.175799
k27	0.11604	0.11154	0.1138	0.10965	0.11838	0.15272	0.316	0.37414	0.39225	0.39402	0.3841	0.37919	0.0062137	0.006245	0.0063836	0.0073126	0.0082701	0.046734	0.10303	0.15726	0.18532	0.2007	0.20718	0.21199	0.21669	0.22146	0.17487
k_3	0.12579	0.10086	0.11053	0.1479	0.3073	0.18252	0.043574	0.15625	0.21998	0.10969	0.085598	0.080005	0.23951	0.28818	0.28246	0.24071	0.21684	0.075969	0.14488	0.21362	0.23479	0.20336	0.18491	0.17379	0.16773	0.16409	0.173109
k8AB	0.32298	0.29905	0.31331	0.31864	0.37112	0.41847	0.25851	0.23165	0.2183	0.21923	0.23233	0.27373	0.0082972	0.0086416	0.0096879	0.023823	0.41284	0.041847	0.047305	0.050012	0.051508	0.052396	0.052815	0.054078	0.057699	0.064935	0.169739
k19	0.087284	0.24047	0.30019	0.306	0.27881	0.26207	0.12108	0.091566	0.36719	0.39815	0.34384	0.31405	0.014613	0.025149	0.043424	0.094397	0.2105	0.039895	0.037896	0.036336	0.037972	0.054346	0.10156	0.15484	0.19476	0.22083	0.168355
kdeg	0.32882	0.35324	0.29671	0.24671	0.22376	0.24827	0.38203	0.3559	0.35519	0.27734	0.22286	0.24444	0.035173	0.02852	0.028675	0.12461	0.11889	0.041613	0.047104	0.051874	0.055983	0.059246	0.060421	0.061005	0.061428	0.061868	0.168142
k12	0.29919	0.21669	0.20991	0.20952	0.2088	0.20811	0.32881	0.24033	0.22183	0.21982	0.21939	0.21905	0.13835	0.11101	0.10526	0.10209	0.10227	0.047761	0.066783	0.093404	0.10278	0.10414	0.1077	0.11238	0.11772	0.12341	0.162943
k13	0.46286	0.43723	0.43184	0.35839	0.1573	0.18795	0.08998	0.066996	0.039489	0.035477	0.075055	0.13931	0.21523	0.089409	0.063125	0.13178	0.16137	0.043642	0.045587	0.052391	0.069466	0.066806	0.10094	0.17926	0.19582	0.18359	0.156934
k29	0.084381	0.11332	0.12882	0.10125	0.07835	0.075232	0.13269	0.15019	0.16149	0.12865	0.1007	0.094871	0.039552	0.1036	0.1368	0.1417	0.10715	0.043805	0.23879	0.28027	0.29498	0.29184	0.27262	0.24702	0.22551	0.2095	0.153195
k_8B	0.20913	0.26946	0.32352	0.31301	0.29541	0.28893	0.19168	0.26552	0.288	0.28386	0.28165	0.2862	0.011104	0.014733	0.017	0.016721	0.016959	0.040337	0.039836	0.040403	0.04409	0.046196	0.045251	0.044105	0.043637	0.043293	0.144617
k23	0.099869	0.2289	0.24492	0.22778	0.21791	0.22651	0.077188	0.11626	0.22905	0.29016	0.29564	0.28793	0.0073333	0.009313	0.012039	0.0204	0.023725	0.042483	0.065472	0.12671	0.149	0.13374	0.1256	0.12341	0.12247	0.12165	0.139441
k_13	0.26564	0.35704	0.33679	0.28748	0.24806	0.23344	0.17568	0.2075	0.22368	0.22198	0.21324	0.20742	0.0117	0.011738	0.014457	0.024742	0.043663	0.040627	0.045375	0.047634	0.05076	0.056727	0.062169	0.06731	0.072244	0.077076	0.138622
k14AB	0.19185	0.24041	0.28673	0.32116	0.3308	0.32847	0.096736	0.18784	0.25906	0.26397	0.26408	0.2705	0.010876	0.023096	0.021996	0.014776	0.015638	0.041857	0.043111	0.045153	0.047821	0.050946	0.054428	0.058163	0.061265	0.063846	0.138253
k_9	0.040568	0.14748	0.25298	0.31258	0.34014	0.34267	0.11707	0.19906	0.3093	0.36029	0.38518	0.38383	0.0063965	0.0065314	0.0066597	0.0069486	0.0071907	0.039978	0.041772	0.040487	0.039482	0.039665	0.039715	0.039732	0.039748	0.03977	0.137893
k20	0.14466	0.24927	0.25177	0.20367	0.17574	0.16059	0.19707	0.38284	0.31224	0.30302	0.29545	0.29313	0.0064031	0.0065779	0.0065377	0.0066181	0.0069325	0.039723	0.041064	0.069677	0.078758	0.067934	0.063675	0.06112	0.059272	0.057727	0.13621
k_11	0.021762	0.15794	0.27536	0.3159	0.29315	0.28762	0.19056	0.22068	0.20805	0.22868	0.30162	0.32617	0.022804	0.022285	0.022045	0.022049	0.021942	0.038876	0.039016	0.039604	0.040816	0.043042	0.044856	0.046217	0.047151	0.047767	0.127922
k11	0.1719	0.20882	0.24705	0.27456	0.28003	0.27614	0.1719	0.13048	0.11849	0.10764	0.10586	0.11054	0.030397	0.086895	0.13864	0.19618	0.18668	0.03878	0.042486	0.044599	0.045386	0.045954	0.046442	0.046895	0.04738	0.047901	0.124924
k22	0.24353	0.35706	0.27279	0.19032	0.1321	0.10924	0.024677	0.26566	0.23665	0.18616	0.14462	0.12796	0.059247	0.08814	0.083631	0.073988	0.066571	0.043486	0.045019	0.050597	0.063648	0.066111	0.063999	0.062521	0.061444	0.060638	0.1223
k17outB	0.18943	0.16615	0.15462	0.14935	0.22895	0.29565	0.21823	0.20956	0.21053	0.22171	0.29661	0.34877	0.0073294	0.0070581	0.0067374	0.0069507	0.018612	0.045944	0.040867	0.040208	0.040012	0.040231	0.04176	0.045021	0.049875	0.055487	0.120602
k32	0.25572	0.27398	0.22806	0.19021	0.17679	0.18511	0.24478	0.19965	0.16088	0.12767	0.1617	0.24724	0.020164	0.022404	0.024228	0.027559	0.02736	0.043226	0.048157	0.048444	0.046623	0.045956	0.046715	0.047398	0.047663	0.047575	0.115202
k28	0.18516	0.14973	0.12832	0.11864	0.11022	0.10301	0.11917	0.0915	0.091139	0.09336	0.088671	0.081341	0.064109	0.11435	0.1183	0.10494	0.099948	0.040115	0.077544	0.18346	0.16076	0.13058	0.12102	0.12063	0.12337	0.12628	0.113295
k15	0.16784	0.15237	0.14294	0.14994	0.16709	0.17573	0.17288	0.1463	0.16007	0.21703	0.28795	0.33103	0.0093018	0.0097726	0.0095846	0.0092165	0.0091696	0.042091	0.040857	0.042104	0.04602	0.047585	0.046736	0.045998	0.045543	0.045308	0.104633
k4	0.11113	0.076683	0.070216	0.067326	0.067542	0.07011	0.21861	0.15406	0.12808	0.1056	0.10255	0.12205	0.15486	0.13223	0.12367	0.11686	0.11623	0.066387	0.073756	0.081128	0.082441	0.079709	0.08028	0.082604	0.085285	0.087743	0.102198
k26	0.18512	0.18735	0.26078	0.22099	0.18893	0.17502	0.10161	0.063747	0.053224	0.053618	0.066437	0.07375	0.0076902	0.029011	0.096232	0.25377	0.24883	0.046138	0.041691	0.040272	0.039882	0.039558	0.039484	0.039461	0.039454	0.039457	0.101212
k30a	0.29629	0.10903	0.093403	0.138	0.15934	0.16478	0.17791	0.11398	0.12857	0.1473	0.16528	0.16691	0.01279	0.025394	0.026955	0.024425	0.024107	0.039627	0.039778	0.042486	0.046758	0.054267	0.065831	0.087939	0.12047	0.15831	0.101151
k31	0.17812	0.068684	0.054288	0.069672	0.062216	0.058237	0.25752	0.15577	0.12747	0.1437	0.12476	0.12233	0.23268	0.13631	0.11016	0.077662	0.048425	0.053539	0.069744	0.07368	0.074023	0.07221	0.068657	0.064866	0.061767	0.059552	0.101002
k_5	0.19089	0.14745	0.14355	0.13396	0.13171	0.13938	0.07819	0.075468	0.11859	0.15413	0.15227	0.153	0.055291	0.054875	0.05465	0.055276	0.05642	0.04394	0.044257	0.043429	0.044324	0.057021	0.078879	0.1031	0.12485	0.14226	0.0991215
k8A	0.12769	0.12871	0.12847	0.13107	0.14607	0.15649	0.15876	0.15689	0.15675	0.16748	0.22348	0.2596	0.016337	0.019908	0.025426	0.025767	0.01927	0.042115	0.045023	0.048606	0.051563	0.052259	0.051423	0.050444	0.049548	0.048764	0.095689
dummy	0.22255	0.15553	0.10501	0.066995	0.054873	0.056989	0.22216	0.13895	0.087612	0.05507	0.049232	0.052577	0.041419	0.071439	0.071215	0.063389	0.11433	0.043169	0.068341	0.11397	0.11408	0.086875	0.077427	0.086029	0.10432	0.12479	0.094167
k25b	0.062109	0.11725	0.12439	0.11944	0.12006	0.12078	0.094713	0.19394	0.19041	0.17313	0.16835	0.16383	0.049327	0.047139	0.047785	0.046949	0.048772	0.043688	0.044503	0.10099	0.063136	0.055028	0.055183	0.056137	0.057418	0.058853	0.0932042
k_15	0.1905	0.13859	0.12735	0.13157	0.135	0.13891	0.12329	0.13999	0.16563	0.16984	0.16486	0.16241	0.0068755	0.0079821	0.0097175	0.015553	0.018027	0.041835	0.040099	0.041379	0.044839	0.059839	0.070002	0.080724	0.084899	0.083353	0.0920409
k_8A	0.17674	0.15672	0.14484	0.13876	0.13505	0.13332	0.14239	0.14784	0.15417	0.156	0.15193	0.14732	0.019354	0.024163	0.026568	0.029121	0.028693	0.0393	0.03945	0.039302	0.039117	0.038982	0.039066	0.039274	0.039542	0.039825	0.087186
PPN	0.096593	0.084145	0.077154	0.069548	0.071489	0.12307	0.20942	0.19382	0.17596	0.15867	0.14737	0.14442	0.040661	0.056578	0.059297	0.055175	0.054355	0.039939	0.040786	0.041423	0.041753	0.041684	0.04156	0.041461	0.041382	0.041321	0.0841936
k33	0.12689	0.14684	0.15068	0.11194	0.049072	0.044601	0.18998	0.14131	0.11369	0.12896	0.054021	0.04194	0.010719	0.010982	0.010652	0.010172	0.01805	0.042232	0.039298	0.036893	0.039087	0.056663	0.078425	0.096057	0.10397	0.086272	0.0745922
k_21	0.11569	0.10357	0.084691	0.077539	0.079201	0.079357	0.11674	0.11425	0.1086	0.096059	0.08875	0.084522	0.0093804	0.012919	0.015092	0.023554	0.027378	0.04109	0.040543	0.046474	0.055706	0.066984	0.075985	0.084813	0.092737	0.1	0.0708317
k21	0.094001	0.097477	0.11443	0.1072	0.095241	0.096436	0.080126	0.057402	0.048492	0.052183	0.060613	0.071435	0.012898	0.040298	0.06273	0.063698	0.046089	0.039873	0.039392	0.041345	0.046884	0.055874	0.0637	0.076524	0.093303	0.10499	0.0677936
k30b	0.06151	0.070506	0.071133	0.071142	0.074053	0.07722	0.063519	0.095601	0.10336	0.093186	0.080388	0.077025	0.011492	0.029054	0.055234	0.13058	0.204	0.039535	0.038696	0.037047	0.035498	0.040447	0.045035	0.047671	0.049126	0.049892	0.0673827
k18a	0.097864	0.10486	0.10947	0.095977	0.094288	0.11545	0.086872	0.053296	0.082453	0.077091	0.083599	0.11079	0.006656	0.0067469	0.0068475	0.0073176	0.013946	0.036511	0.041344	0.04284	0.042392	0.042471	0.042983	0.043924	0.045308	0.04711	0.0591695

## Sheet: Fitted Model Param Correlations
	k3	k5	deg_ratio	k8A	mult8B	mult8AB	k9	k11	k_13	k14A	mult14B	mult14AB	k15	k16	k17outA	mult17B	k19	k21	k22	k23	k24	k25a	k27	k28	totalSTAT	k30a	RJ	SHP2	PPX	PPN	k34	BCL	k4
k3	1
k5	0.157012	1
deg_ratio	0.0613244	0.109226	1
k8A	0.145457	-0.0424732	0.189264	1
mult8B	0.00665861	0.173994	-0.0838138	-0.0179196	1
mult8AB	-0.0203791	0.00648516	-0.0782307	0.0877793	-0.128445	1
k9	0.0378558	0.167557	0.0328294	0.116296	0.0187986	-0.0111246	1
k11	0.0430931	-0.06671	0.104879	0.0234405	-0.255777	-0.0364603	-0.209067	1
k_13	-0.051418	-0.124939	0.0188568	0.164894	-0.195455	0.136327	-0.0505985	0.292713	1
k14A	0.0840733	0.0737781	0.108558	-0.0589986	-0.146835	0.022449	-0.0118748	0.123284	0.158529	1
mult14B	0.0302106	0.0836959	-0.0121672	0.105655	-0.0661738	0.100907	0.145016	-0.123345	-0.020333	-0.133476	1
mult14AB	0.0595624	0.0312093	-0.106353	-0.0729064	0.0102299	0.0214045	-0.230946	0.114034	0.0117677	0.0301651	-0.0184387	1
k15	0.0787812	0.0685166	-0.276691	0.00388304	0.274307	-0.160865	0.0984049	-0.306847	-0.368407	-0.155751	-0.0413302	0.0804265	1
k16	-0.113922	-0.322867	-0.151218	-0.260537	-0.14782	-0.0688121	-0.103217	-0.146294	0.0422664	-0.0904468	0.0723344	-0.113593	-0.289026	1
k17outA	-0.144272	-0.0443134	-0.000880242	0.155959	0.0305986	-0.0160233	-0.100913	0.0454244	0.0917256	-0.0167033	-0.00122563	0.0661074	0.12999	-0.245688	1
mult17B	-0.133813	0.100574	0.0260913	-0.119888	0.0570483	-0.131523	-0.029561	0.061195	-0.0347594	-0.0463583	-0.164712	-0.0521586	-0.00776256	-0.117954	0.0744713	1
k19	0.0422685	-0.148183	-0.0501325	0.114259	-0.118195	0.0649272	-0.108776	0.107783	0.111916	-0.0761241	-0.222154	-0.0677072	-0.178439	0.17508	-0.109412	0.006339	1
k21	-0.0576333	0.0342113	-0.0285698	0.0292771	0.106363	-0.00229105	-0.0477251	-0.154449	0.000167989	0.0071734	0.121132	0.0563882	-0.0219246	-0.0125586	-0.0513355	0.061783	0.172102	1
k22	0.0983567	0.109348	0.0484825	-0.0722814	-0.131092	0.155968	0.0257996	-0.224711	-0.0719139	0.126404	0.0630267	0.0624115	-0.0385822	0.00329591	0.0350497	-0.250461	0.0794461	0.175027	1
k23	0.190077	0.0785727	-0.212857	-0.0615914	0.136325	0.173193	0.273286	-0.157862	-0.235697	-0.0811215	0.177262	-0.0373664	0.260497	-0.149852	0.00179043	-0.162992	-0.096868	0.0161925	0.100501	1
k24	-0.20334	-0.167409	-0.142742	-0.0449392	0.0949524	-0.0364845	-0.0977383	-0.0702231	0.123718	-0.0687666	-0.139366	0.0873337	0.159074	-0.102078	0.0883458	0.0370264	-0.146229	-0.120731	-0.0759276	0.107563	1
k25a	-0.0893542	-0.0936103	0.241432	0.061334	0.0879989	-0.202614	0.164884	0.095485	-0.0162658	0.034604	-0.179792	-0.129899	-0.115273	0.0219373	-0.0552187	0.291489	0.0120371	0.075033	-0.409119	-0.187819	-0.106644	1
k27	-0.0102561	-0.0385141	-0.053058	-0.0322211	-0.046824	-0.00905844	0.0620141	-0.0416616	-0.0600924	0.102252	0.132601	-0.0584158	0.00507844	0.0769591	-0.138165	0.0708067	-0.0410884	0.031421	0.0633458	-0.102946	-0.229974	0.118092	1
k28	0.0723885	-0.10302	0.0391467	0.0289948	0.0840899	-0.0675257	-0.131539	0.0235541	0.0181388	-0.139444	0.0323018	-0.113236	0.167809	0.0600613	-0.114843	-0.0419916	0.119539	-0.128536	-0.301901	-0.0657541	0.0941331	-0.379337	0.053771	1
totalSTAT	-0.10276	0.0298785	-0.0177029	-0.023646	0.121047	-0.128256	-0.0812625	0.131966	-0.0979543	-0.085228	-0.225753	0.101496	0.172632	-0.088794	0.154516	0.0112201	0.0274022	-0.0351493	-0.0961689	-0.037241	0.0861629	-0.10699	-0.112539	0.0459433	1
k30a	-0.144605	-0.0397021	0.177863	-0.114856	-0.113388	0.0213564	-0.0175237	0.0580562	0.170212	0.162133	-0.0545178	0.00855698	-0.182653	0.102953	0.151839	-0.0808843	-0.204622	-0.211004	-0.0936895	-0.00228936	0.0135205	0.144383	0.174486	-0.130742	-0.0730941	1
RJ	-0.0285313	0.120531	0.0267299	-0.0867305	-0.0341091	-0.0876643	0.256554	-0.078558	-0.067808	-0.0627322	-0.0698662	-0.192962	0.12678	0.15452	-0.142836	0.0780966	0.0483795	0.0250305	0.0831604	-0.128678	-0.138418	0.033098	0.11339	0.0358412	0.0405759	-0.233016	1
SHP2	0.0131549	0.159831	-0.114435	-0.0795602	0.0850945	0.0341177	-0.0394945	0.00484124	0.105234	0.100552	-0.0690962	0.00921912	-0.134499	-0.149657	-0.180206	-0.0453881	-0.0279502	0.129163	0.0731554	-0.149401	-0.0267616	0.00375755	0.0465903	0.0329794	-0.0516802	-0.142314	0.183657	1
PPX	0.101254	0.300493	-0.0675154	0.0475035	0.297926	0.199921	-0.126248	-0.139928	-0.0468399	-0.0468527	0.0581742	0.0997545	0.0608628	-0.202026	0.135661	0.00283714	-0.0428632	0.0992606	0.236646	0.198009	0.114239	-0.206738	-0.118475	0.0164557	-0.151165	-0.129159	0.0207193	0.200978	1
PPN	0.169296	0.227419	-0.148526	0.0869415	-0.0626538	0.277013	0.123566	-0.052393	-0.00435627	0.237245	0.113571	-0.0898214	-0.0198055	-0.310764	-0.000265355	0.129938	-0.142632	-0.00686078	0.13603	0.114369	-0.0458337	-0.0653896	0.155927	-0.0950998	-0.15127	-0.0630088	0.0109164	-0.012059	-0.0233067	1
k34	-0.0360913	-0.152141	0.1656	0.221129	0.00406538	-0.0353325	-0.0995803	0.00451104	-0.0214182	-0.0941253	0.206761	-0.219063	-0.0643827	0.123879	0.0631942	-0.0368221	0.0507111	0.122883	-0.157491	-0.0758013	-0.156912	0.106451	-0.0322964	0.00217348	0.145945	0.0103346	-0.080105	-0.0489828	-0.247288	-0.12001	1
BCL	-0.322131	0.0738917	0.148697	0.00934153	-0.0804735	-0.162124	-0.165293	0.112848	0.0925582	0.023907	-0.225463	0.144526	-0.140915	-0.0629992	0.14498	0.0405865	-0.122208	-0.111049	-0.169694	-0.0961378	0.0845786	0.16411	-0.0279818	-0.079392	0.0784312	0.334245	-0.250385	-0.0443312	-0.0136611	-0.215646	-0.0409282	1
k4	-0.100754	-0.230998	-0.0918834	0.093673	-0.047781	-0.0798568	-0.0422903	0.196571	0.0488398	-0.0259677	-0.0348034	0.0334635	0.0527812	0.0698216	0.0292304	-0.167954	0.0266167	0.00197575	-0.205086	0.129593	0.239566	-0.0212077	-0.194888	0.0523658	0.126064	0.0589892	-0.120848	-0.173032	-0.0952645	-0.0329722	0.0986693	0.109638	1
